# Supplementary material for: Temperament and longitudinal changes in physical activity – the Northern Finland Birth Cohort 1966 Study
Source: BMC Public Health. 2023 Mar 3;23:426. doi: 10.1186/s12889-023-15303-9 (PMC9985204; doi:10.1186/s12889-023-15303-9)
Supplement: Supplementary file 1 — Supplementary Material 1 [file 12889_2023_15303_MOESM1_ESM.odt]

Additional file 1 
Characteristics of the Northern Finland Birth Cohort 1966 study population at 46 years.

TCI clusters


Variable
 Persistent 
 Overactive
 Dependent
 Passive
p-value
Male


Age, years, mean (SD)
46.6
(0.6)
46.6
(0.6)
46.6 
(0.6)
46.5
(0.6)
.465
Height, (cm), mean (SD)
178.2
(6.1)
178.5
(6.1)
178.5
(5.8)
177.4
(6.5)
.117
Weight, (kg), mean (SD)
85.9
(14.0)
87.3
(14.1)
86.7
(15.1)
84.0
(13.0)
.046
BMI, (kg/m2), mean (SD)
27.0
(4.2)
27.4
(3.9)
27.2
(4.3)
26.7
(4.0)
.345
WC, (cm), mean (SD)
96.1
(11.4)
97.7
(10.7)
97.5
(12.1)
96.0
(10.7)
.197
Alcohol consumption g/day, md (IQR)
6.3
(1.8−15.3)
11.0
(3.8−27.1)
9.0
(2.9−22.8)
6.5
(1.2−18.3)
<.001
 High risk drinker, n (%)
18
(5)
39
(14)
37
(10)
34
(12)
.001
Current smoker, n (%)
50
(14)
62
(22)
95
(25)
64
(23)
.002
Married or cohabiting, n (%)
300
(84)
233
(83)
301
(79)
195
(69)
<.001
High education, n (%)
102
(29)
82 
(29)
82
(22)
45
(16)
<.001
Employed, n (%)
326
(92)
256
(91)
334
(90)
229
(84)
.014
Perceived health, n (%)


<.001
 Fair, poor or very poor
104
(29)
79
(28)
134
(35)
128
(46)

 Good or very good
258
(71)
204
(72)
244
(65)
153
(54)

HSCL-25 at age of 31 years  


 Major symptoms, score >1.75, n (%)
15
(4)
12
(4)
24 
(6)
35
(12)
<.001
Female


Age, years, mean (SD)
46.6
(0.6)
46.5
(0.6)
46.5
(0.6)
46.7
(0.6)
.001
Height, (cm), mean (SD)
164.6
(6.1)
165.0
(5.9)
164.9
(5.7)
164.1
(6.3)
.241
Weight, (kg), mean (SD)
71.4
(14.0)
72.0
(14.3)
72.6
(16.3)
71.6
(15.5)
.634
BMI, (kg/m2), mean (SD)
26.3
(4.9)
26.4
(5.0)
26.7
(5.8)
26.6
(5.5)
.773
WC, (cm), mean (SD)
86.6
(12.4)
86.7
(12.4)
87.6
(13.9)
87.2
(13.8)
.729
Alcohol consumption g/day md, (IQR)
2.2
(0.4−6.3)
3.8
(1.0−9.4)
3.0
(0.8−8.2)
2.6
(0.5−8.2)
.001
 High risk drinker, n (%)
26
(6)
30
(7)
41
(9)
27
(7)
.392
Current smoker, n (%)
70
(16)
90
(22)
87
(19)
58
(16)
.084
Married or cohabiting, n (%)
350
(80)
320
(78)
367
(80)
273
(75)
.254
High education, n (%)
124
(29)
143
(36)
126
(28)
75
(21)
<.001
Employed, n (%)
385
(90)
368
(91)
391
(88)
291
(83)
.002
Perceived health, n (%)


<.001
 Fair, poor or very poor
113
(26)
113
(28)
157
(34)
154
(42)

 Good or very good
322
(74)
297
(72)
299
(66)
212
(58)

HSCL-25 at age of 31 years  


 Major symptoms, score >1.75, n (%)
19
(4)
32
(8)
52
(11)
59
(16)
<.001
Note. p-value for Chi-Square test, MD – Median, IQR – Interquartile range, SD – Standard deviation, WC – Waist circumference, BMI – Body mass index, TCI – Cloninger’s temperament and Character Inventory, persistent – high in persistence, overactive – high in novelty seeking and low in harm avoidance, dependent – highest attachment and dependence, passive – high in harm voidance and low in novelty seeking. HSCL-25 – The Hopkins symptom checklist, severity of anxiety and depression symptoms
