# Supplementary material for: Temperament and longitudinal changes in physical activity – the Northern Finland Birth Cohort 1966 Study
Source: BMC Public Health. 2023 Mar 3;23:426. doi: 10.1186/s12889-023-15303-9 (PMC9985204; doi:10.1186/s12889-023-15303-9)
Supplement: Supplementary file 4 — Supplementary Material 4 [file 12889_2023_15303_MOESM4_ESM.odt]

Additional file 4 

The mean temperament trait scores with standard deviations across physical activity groups according to change in leisure-time moderate 
to vigorous physical activity level from the age of 31 to the age of 46 years.

Stable low (ref.)
Increased
Decreased
Stable high
p-value*
Variable 


Temperament traits at the age of 31


Male, n (%)
737 (57)
218 (17)
180 (14)
160 (12)

 Novelty seeking
19.3 (5.8)
19.3 (5.8)
20.6 (6.0)*
19.4 (6.1)
.064
 Harm avoidance
13.4 (6.1)
12.6 (5.7)
11.7 (5.6)**
11.9 (6.2)**
< .001
 Reward dependency
13.0 (3.7)
13.7 (3.6)*
13.0 (3.8)
13.6 (3.7)
.021
 Persistence
4.4 (1.8)
4.7 (1.7)
4.6 (1.8)
5.0 (1.6)*
.002
Female, n (%)
1003 (60)
325 (19)
177 (11)
163 (10)

 Novelty seeking
20.7 (6.1)
20.4 (5.8)
21.5 (5.9)
21.1 (5.7)
.190
 Harm avoidance
15.8 (6.0)
14.8 (5.7)*
14.4 (5.8)*
12.8 (5.6)***
< .001
 Reward dependency
16.1 (3.4)
16.1 (3.5)
15.9 (3.6)
16.3 (3.0)
.805
 Persistence
3.9 (1.7)
4.3 (1.6)**
4.3 (1.7)*
4.5 (1.8)**
< .001
Note. *Overall p-value refers to comparison between PA groups with the use of independent-samples analysis of variance (ANOVA), Post Hoc Dunnet t-test treat stable low group as a control, and compare all other groups against it, *p < .05, **p < .01, ***p < .001, MVPA – moderate to vigorous physical activity, Stable low – low MVPA level at the ages of both 31 and 46 years; Increased – low MVPA level at 31 but high at age 46; Decreased – high MVPA level at 31 but low at age 46; Stable high – high MVPA level at the ages of both 31 and 46 years. 
